# Supplementary material for: Exploring Potential Mechanisms of Fludioxonil Resistance in Fusarium oxysporum f. sp. melonis
Source: J Fungi (Basel). 2022 Aug 11;8(8):839. doi: 10.3390/jof8080839 (PMC9409840; doi:10.3390/jof8080839)
Supplement: Supplementary file 1 [file jof-08-00839-s001.zip]

Archive with 1 entries (1 files):
- jof-1766206-SM.pdf
